# Supplementary material for: MiR-182-5p Modulates Prostate Cancer Aggressive Phenotypes by Targeting EMT Associated Pathways
Source: Biomolecules. 2022 Jan 22;12(2):187. doi: 10.3390/biom12020187 (PMC8961520; doi:10.3390/biom12020187)
Supplement: Supplementary file 1 [file biomolecules-12-00187-s001.zip]

Archive with 2 entries (1 files):
- biomolecules-1520410-supplementary/
- biomolecules-1520410-supplementary/biomolecules-1520410-supplementary.pdf
